# Supplementary material for: Relationship between Preoperative Pyuria and Bacille Calmette-Guerin Treatment in Intravesical Recurrence after Transurethral Resection of High-Risk, Non-Muscle Invasive, Bladder Carcinoma: A Retrospective Study of Human Data
Source: Cancers (Basel). 2023 Mar 7;15(6):1638. doi: 10.3390/cancers15061638 (PMC10046501; doi:10.3390/cancers15061638)
Supplement: Supplementary file 1 [file cancers-15-01638-s001.zip]

Archive with 1 entries (1 files):
- cancers-2270513-supplementary.pdf
